# Supplementary material for: MYL3 protects chondrocytes from senescence by inhibiting clathrin-mediated endocytosis and activating of Notch signaling
Source: Nat Commun. 2023 Oct 4;14:6190. doi: 10.1038/s41467-023-41858-7 (PMC10550997; doi:10.1038/s41467-023-41858-7)
Supplement: Supplementary file 4 — Source Data [file 41467_2023_41858_MOESM4_ESM.xlsx]

## Sheet: Figure 1
% of SA-β-Gal positive-Figure 1a
P2	2.54	7.37	5.23	8.24	5.94
P7	61.79	56.63	49.28	66.51	51.07
Transferrin uptake-Figure 1b
P2	100	97.13	85.17	86.93	122.11
P7	165.19	172.13	133.15	145.12	121.29
Relative protein levels of mouse cartilage(fold)
	2M			12M
Myl3	1.83951	1.78657	1.80448	0.18858	0.166748	0.21411
Myh7	1.43596	1.40789	1.4595	0.54663	0.599004	0.551009
Myo1d	1.26854	1.22713	1.20288	0.741926	0.741203	0.818322
Myo1c	1.16161	1.20273	1.16866	0.842257	0.822584	0.802171
Mybph	1.21494	1.16112	1.12767	0.805991	0.793162	0.897121
Myh3	1.07213	1.02146	1.01937	0.934767	1.02539	0.926882
Myl1	1.03926	1.02504	1.00374	0.998908	0.945847	0.987211
OARSI Grade(0-6)-Figure 1e
2M	0.5	0	0	0.5	0	0.5	0.5	0
12M	1	2.5	1	1.5	1.5	2	1.5	1
24M	4	3.5	3	4.5	3.5	4.5	3.5	4.5
Myl3 positive cells (%)-Figure 1e
2M	74.62	83.33	64.55	70.59	49.35	89.12	76.61	84.51
12M	44.32	40.1	16.61	35.33	40.42	11.15	10.23	10.11
24M	10.35	14.77	12.29	6.5	4.32	7.11	10.11	13.32
P16 positive cells (%)-Figure 1e
2M	13.41	15.23	4.25	7.36	7.66	21.33	19.33	6.34
12M	29.31	33.36	35.87	26.77	42.5	49.63	25.45	27.81
24M	47.76	46.66	59.9	51.23	62.7	57.98	65.5	57.89
γH2AX positive cells (%)-Figure 1e
2M	3.34	5.76	1.58	5.44	2.36	2.5	4.71	5.25
12M	5.59	11.2	12.3	8.36	8.88	9.36	7.56	10.33
24M	32.25	21.57	22.36	23.78	22.5	19.85	28.4	25.53
OARSI Grade(0-6)-Figure 1g
Intact	0	0	1	0.5	1
Damaged	3.5	2	3.5	5	4.5	1.5	3.5	2.5
Myl3 positive cells (%)-Figure 1g
Intact	82.48	82.89	71.48	56.85	67.98
Damaged	35.48	17.3	26.13	26.59	18.72	27.9	16.36	11.37
P16 positive cells (%)-Figure 1g
Intact	7.28	11.16	4.55	14.96	7.55
Damaged	36.18	43.93	57.38	52.23	39.44	32.33	37.28	40.14
γH2AX positive cells (%)-Figure 1g
Intact	3.35	1.67	5.58	1.62	2.4
Damaged	13.6	10.78	25.67	15.75	14.75	19.53	16.35	19.5
OARSI Grade(0-6)-Figure 1i
Ctrl	0	0	0	0.5	0	0	0.5	0
OA-6W	1.5	1.5	3	3.5	2.5	2.5	1.5	1
OA-10W	2.5	2.5	2.5	4.5	3	3	4.5	3
Myl3 positive cells (%)-Figure 1i
Ctrl	72.39	76.8	64.12	85.79	71.64	75.03	73.52	77.12
OA-6W	42.12	32.78	30.67	23.52	24.23	19.64	19.69	20.9
OA-10W	17.23	18.76	25.87	19.28	12.94	13.59	16.2	14.31
P16 positive cells (%)-Figure 1i
Ctrl	15.2	16.7	5.53	8.72	3.64	4.53	14.23	9.98
OA-6W	27.78	38.5	42.5	19.65	27.35	18.75	26.25	33.33
OA-10W	40.25	39.65	35.85	50.42	49.89	37.25	36.65	38.2
γH2AX positive cells (%)-Figure 1i
Ctrl	7.32	5.4	1.36	0.77	3.35	1.23	1.45	4.5
OA-6W	5.63	5.75	6.48	8.98	6.48	10.56	7.54	13.35
OA-10W	13.35	23.5	16.78	11.32	9.75	18.63	18.45	17.64

## Sheet: Figure 2
Transferrin uptake-Figure 2a
Ctrl	100	117.39	95.19	121.13	114.36
Mly3-KD	139.35	157.61	145.18	197.18	162.14
Myl3-OE	67.12	64.93	49.44	55.25	59.4
% of Merge fluorescence -Figure 2e
Ctrl	19.97	25.5	24.45	16.35	17.28
Mly3-KD	39.62	45.38	40.33	50.45	47.85
Myl3-OE	12.22	17.45	8.5	11.67	12.36
% of SA-β-Gal positive-Figure 2g
	P2					P7
Ctrl	3.29	0.22	0.54	4.11	1.87	53.17	56.83	64.9	71.9	53.23
Mly3-KD	26.61	14.1	15.72	23.01	27.55	64.81	64.3	78.64	80.28	72.22
Myl3-OE	3.16	3.45	1.92	0.52	4.11	31.75	27.32	28.9	21.08	24.49

## Sheet: Figure 3
Myl3 positive cells (%)-Figure 3b
	Ctrl								Myl3-KO
6M	72.32	68.86	67.63	80.77	77.42	63.19	85.37	63.4	2.64	4.91	11.59	5.04	2.9	6.72	8.66	11.48
18M	20.74	17.02	13.25	11.81	9.2	20.74	16.46	13.07	4.44	7	4.5	6.34	4.87	3.48	8.69	10.42
OARSI Grade(0-6)-Figure 3d
	Ctrl								Myl3-KO
6M	0	0	1.5	0	0.5	0.5	0	0	1.5	0.5	1	1.5	2.5	1	0.5	1
18M	1	0.5	1.5	2.5	1	2.5	1.5	1	2.5	4	1.5	3.5	3	3	4	2.5
Synovial inflammation (0–3)-Figure 3d
	Ctrl								Myl3-KO
6M	0	0	0	0	0	0	0	0	0	0	0.5	0	0	0.5	0	0
18M	0	0	0	0	1.5	0	0	0.5	1.5	1	2	1.5	2	0.5	1.5	1
P16 positive cells (%)-Figure 3d
	Ctrl								Myl3-KO
6M	6.19	6.99	5.79	13.39	10.54	7.04	5.24	8.81	30.74	30.48	27.04	15.54	30.88	35.23	22.32	38.23
18M	33.54	39.33	38.77	26.84	21.86	31.45	36.4	47.19	45.9	46.67	52.13	55.5	58.63	59.47	63.56	34.64
γH2AX positive cells (%)-Figure 3d
	Ctrl								Myl3-KO
6M	5.53	2.25	1.72	0.53	3.55	7.1	4.21	4.45	13.35	16.58	11.5	18.96	18.45	25.65	22.9	19.78
18M	12.75	15.66	18.72	9.5	14.47	9.33	14.5	21.85	23.55	19.85	17.41	23.56	26.6	19.5	27.85	27.5
Myl3 positive cells (%)-Figure 3g
	Ctrl								Myl3-KO
OA-6W	30.99	40.49	25.58	25.4	29.8	40.6	46.78	21.77	3.27	4.74	5.82	8.62	11.24	12.09	3.92	7.06
OA-10W	17.43	19.76	13.42	18.92	24.34	16.41	22.08	26.6	5.39	5.51	3.45	4.3	3.71	2.92	3.82	6.1
OARSI Grade(0-6)-Figure 3i
	Ctrl								Myl3-KO
OA-6W	1	1.5	0.5	2	2.5	0.5	1	1.5	2.5	2	3	3.5	1.5	2	2	1.5
OA-10W	2	1.5	1	3.5	2	3	1.5	3	3.5	3.5	2	3	4.5	3.5	5	3
Synovial inflammation (0–3)-Figure 3i
	Ctrl								Myl3-KO
OA-6W	0	0	1	0.5	1	1.5	1	0	0.5	1.5	2	2	2.5	1	1.5	2
OA-10W	1.5	1	1	2.5	1	1	0.5	1.5	2	2.5	2	2	2	2.5	3	1.5
P16 positive cells (%)-Figure 3i
	Ctrl								Myl3-KO
OA-6W	12.05	16.56	14.7	26.46	32.76	23.99	16.56	12.22	39.36	37.12	42.04	43.69	39.88	52.98	41.98	38.93
OA-10W	40.86	36.64	42	44.95	55.92	57.25	45.21	58.76	61.83	66.2	59.38	55.2	64.83	61.45	52.63	70.86
γH2AX positive cells (%)-Figure 3i
	Ctrl								Myl3-KO
OA-6W	5.56	5.45	9.8	5.45	13.65	12.85	13.75	5.5	13.35	15.76	14.45	18.5	17.25	23.85	22.15	12.6
OA-10W	13.5	25.1	22.36	8.9	6.45	6.12	11.58	12.72	18.86	19.63	37.15	25.35	29.6	22.63	19.58	11.75

## Sheet: Figure 4
Myl3 positive cells (%)-Figure 4b
	Ctrl								Myl3-OE
6M	71.51	69.43	67.33	53.04	81.32	77.18	62.9	68.91	78.6	85.1	87.29	72.38	86.49	85.31	75.9	81.43
18M	11.27	14.67	16.36	15.74	4.73	8.36	11.96	26.84	64.73	77.47	64.6	60.85	51.63	79.76	58.73	63.3
OARSI Grade(0-6)-Figure 4d
	Ctrl								Myl3-OE
6M	0	0	0.5	0	0	0.5	0	0	0.5	0	0	0	0	0	0	0
18M	1	2	3	3	2	3	0.5	1	0	0.5	0	0.5	0.5	0	0	0
Synovial inflammation (0–3)-Figure 4d
	Ctrl								Myl3-OE
6M	0	0	0	0	0	1	0	0	0	0	0	0	0	0	0	0
18M	1	1	0.5	1	1	0	0.5	0	1	1	1	0.5	0	0.5	1	1
P16 positive cells (%)-Figure 4d
	Ctrl								Myl3-OE
6M	1.66	7.35	2.26	5.68	10.85	14.27	5.67	9.14	3.4	2.97	5.24	7.05	7.14	4.81	4.58	4.33
18M	53.13	59.43	61.11	40.63	36.91	27.62	45.99	55.47	19.33	12.47	11.45	13.64	6.23	15.03	7.43	8.3
γH2AX positive cells (%)-Figure 4d
	Ctrl								Myl3-OE
6M	5.36	3.21	7.46	7.51	4.36	2.75	1.33	2.5	3.46	3.31	1.26	4.85	1.77	2.3	2.67	2.12
18M	23.35	14.46	10.97	11.78	16.54	16.5	21.13	13.35	10.35	13.77	6.56	5.25	18.95	7.44	7.61	5.86
Myl3 positive cells (%)-Figure 4g
	Ctrl								Myl3-OE
OA-6W	36.87	22.12	26	18.72	34.54	40.22	35.46	26.15	65.27	71.63	68.91	76.64	78.81	74.35	60.44	65.95
OA-10W	17.41	21.73	23.2	19.01	15.15	15.94	15.6	10.84	64.52	54.21	55.27	72.22	52.55	69.75	66.52	64.53
OARSI Grade(0-6)-Figure 4i
	Ctrl								Myl3-OE
OA-6W	1	2	0.5	2	2.5	3	2	1.5	0.5	0.5	0	0	0	0.5	0.5	0
OA-10W	3	1.5	3	3	2	3.5	4	2	1	1	2	0.5	0.5	1	1	1
Synovial inflammation (0–3)-Figure 4i
	Ctrl								Myl3-OE
OA-6W	1	1	1	0	0.5	1	1	1	1	1	1	0	0	0.5	1	1
OA-10W	3	2.5	3	3	2.5	3	1.5	3	2	2.5	3	1.5	1.5	1	1	2.5
P16 positive cells (%)-Figure 4i
	Ctrl								Myl3-OE
OA-6W	40.99	17.19	21.23	26.56	30.65	33.17	28.36	18.37	14.81	11.47	11.27	11.82	11.54	8.94	9.64	9.02
OA-10W	41.27	44.12	53.69	42.77	68.03	51.72	52	47.21	20.63	19.6	13.09	14.98	12.77	9.9	16.26	14.96
γH2AX positive cells (%)-Figure 4i
	Ctrl								Myl3-OE
OA-6W	5.35	7.41	13.35	14.04	9.5	8.63	8.25	5.57	2.25	4.5	4.12	3.1	5.89	2.1	2.12	1.74
OA-10W	13.63	9.5	13.56	21.13	23.36	21.58	16.77	13.62	10.15	12.25	7.58	5.34	4.89	10.17	8.12	15.4

## Sheet: Figure 5
Relative mRNA expression-Figure 5c
	Myl3
Ctrl	1	1	1	1	1	1
Myl3-KO	0.742648	0.778929	0.700573	0.267901	0.235341	0.202195
	Hes1
Ctrl	1	1	1	1	1	1
Myl3-KO	5.59351	5.40743	4.73213	5.24406	6.41047	5.28224
	Hey1
Ctrl	1	1	1	1	1	1
Myl3-KO	1.69349	1.42405	2.12874	1.7818	1.84463	1.89649
	P53
Ctrl	1	1	1	1	1	1
Myl3-KO	1.5432	1.40615	1.44463	1.60086	1.51539	1.58641
	p16
Ctrl	1	1	1	1	1	1
Myl3-KO	1.98879	1.95081	1.74162	1.58585	1.82793	1.78061
% of Merge fluorescence -Figure 5e
Ctrl			23.16	19.45	14.32	27.18	22.51
Jag1			45.63	51.7	52.16	44.98	46.73
Jag1+RO4929097			18.18	24.63	15.76	23.19	12.16
Jag1+Myl3-OE			21.13	24.53	21.37	18.72	16.47
Jag1+Dynasore			13.48	21.35	20.19	19.35	17.5
% of Merge fluorescence -Figure 5f
Ctrl			24.33	14.93	15.43	16.78	24.12
Myl3-KO			46.53	44.91	48.16	39.63	33.84
Myl3-KO+RO4929097			28.16	16.43	22.51	25.12	17.18
Myl3-KO+Dynasore			23.16	18.41	17.12	15.61	14.19
Myl3-KO+Clathrin-KD			21.58	22.46	20.19	19.46	18.23
Myl3-KO+DynK44A-OE			15.13	16.44	23.58	24.16	15.5

## Sheet: Figure 6
OARSI Grade(0-6)-Figure 6c
			OA-6W
Ctrl			2	1	1.5	1	1.5	1	0.5	2
Ctrl+Dynasore			0.5	1	1	0.5	0.5	1.5	0.5	0.5
Myl3-iKO			1.5	3.5	3.5	3	2.5	2	3.5	3
Myl3-iKO+Dynasore			1	1.5	1	1.5	1	0	0.5	0.5
Synovial inflammation (0–3)-Figure 6c
			OA-6W
Ctrl			0	1	1	1	0	0	0
Ctrl+Dynasore			0	1	0	0	1	1	1
Myl3-iKO			3	2	2	1	2	3	2
Myl3-iKO+Dynasore			2	1	1	3	2	1	2
NICD positive cells (%)-Figure 6c
			OA-6W
Ctrl			33.56	44.51	41.25	25.45	27.63	39.5	25.45	27.65
Ctrl+Dynasore			13.33	7.85	4.45	3.56	22.18	26.59	13.26	6.1
Myl3-iKO			44.46	48.95	53.35	56.21	54.12	59.68	76.58	65.35
Myl3-iKO+Dynasore			15.56	23.69	21.46	22.58	15.16	18.49	17.45	16.55
P16 positive cells (%)-Figure 6c
			OA-6W
Ctrl			36.56	37.72	25.35	22.56	37.18	25.49	46.25	18.73
Ctrl+Dynasore			11.11	8.26	12.25	21.13	17.89	12.59	9.13	9.63
Myl3-iKO			57.13	55.63	59.18	63.79	42.22	46.18	59.1	56.13
Myl3-iKO+Dynasore			23.63	18.79	14.65	12.11	12.39	15.63	14.47	11.53
γH2AX positive cells (%)-Figure 6c
			OA-6W
Ctrl			6.36	7.16	13.56	13.33	5.18	8.39	8.36	8.17
Ctrl+Dynasore			7.16	4.3	3.31	3.49	4.25	4.47	3.12	5.97
Myl3-iKO			15.19	23.19	19.19	16.13	19.29	13.39	21.27	21.13
Myl3-iKO+Dynasore			6.73	6.12	6.64	7.18	7.44	7.46	5.13	6.89
OARSI Grade(0-6)-Figure 6g
			OA-6W
Ctrl			2	1.5	1	2.5	2	2	1.5	2.5
Ctrl+RO4929097			0.5	1.5	1.5	0.5	0.5	1	0.5	1
Myl3-iKO			2	1.5	4	2	3.5	3	3	1
Myl3-iKO+RO4929097			1	1.5	2	2.5	1	1	0.5	1
Synovial inflammation (0–3)-Figure 6g
			OA-6W
Ctrl			1	1.5	1.5	1	0.5	1.5	1	3
Ctrl+RO4929097			0.5	1	1	0.5	1	1.5	1	1
Myl3-iKO			2	2.5	2.5	2	3	2.5	2	3
Myl3-iKO+RO4929097			1	2.5	2	2.5	2	2	2.5	3
NICD positive cells (%)-Figure 6g
			OA-6W
Ctrl			43.54	44.63	39.1	37.26	36.85	44.32	40.64	39.78
Ctrl+RO4929097			12.12	10.52	14.4	16.1	13.35	12.33	10.7	14.24
Myl3-iKO			59.29	61.92	65.96	66.77	64.46	52.84	53.13	47.5
Myl3-iKO+RO4929097			17.04	22.09	25.86	18.78	24.34	19.85	12.72	16.79
P16 positive cells (%)-Figure 6g
			OA-6W
Ctrl			16.75	24.68	25.97	19.06	33.38	35.93	26.88	26.66
Ctrl+RO4929097			5.47	7.19	5.8	11.72	11.24	10.39	9.15	13.99
Myl3-iKO			38.96	36.05	48.92	47.12	58.19	36.33	38.06	39.02
Myl3-iKO+RO4929097			13.13	11.96	11.98	14.96	20.65	18.66	14.2	14.63
γH2AX positive cells (%)-Figure 6g
			OA-6W
Ctrl			12.26	9.36	6.75	9.33	4.98	4.12	8.67	3.25
Ctrl+RO4929097			5.79	2.63	3.12	2.23	6.36	3.21	3.16	4.87
Myl3-iKO			13.36	26.33	21.18	22.56	26.35	17.12	11.63	14.29
Myl3-iKO+RO4929097			5.56	8.89	7.44	7.12	8.15	4.36	9.1	9.58

## Sheet: S-Figure 1
% of SA-β-Gal positive-S-Figure 1a
Ctrl	2.43	3.54	6.21	10.62	3.45
H2O2	45.25	37.5	55.57	49.13	53.79
Transferrin uptake-S-Figure 1b
Ctrl	100	95.17	93.69	87.16	107.5
H2O2	133.12	155.9	127.18	135.19	154.15
HMGB1 positive cells (%)-S-Figure 1d
2M	72.15	77.63	65.35	85.16	83.16	79.13	77.64	75.13
12M	42.16	47.68	32.61	31.68	35.19	45.16	41.89	44.9
24M	21.16	23.1	17.15	29.16	19.68	19.33	17.26	36.65
% of Merge fluorescence -S-Figure 1d
2M	13.26	15.77	16.18	19.25	18.27	11.35	10.7	8.25
12M	21.55	23.68	19.25	22.54	35.35	33.12	28.13	25.16
24M	40.16	43.26	47.19	39.56	48.19	44.17	42.25	37.25
HMGB1 positive cells (%)-S-Figure 1e
Intact	66.75	79.36	72.58	81.15	85.36
Damaged	21.12	26.17	39.63	42.1	26.1	25.13	26.59	37.28
% of Merge fluorescence -S-Figure 1e
Intact	14.11	13.52	19.27	16.21	10.52
Damaged	35.12	39.12	33.19	45.18	47.26	49.25	48.13	47.26
HMGB1 positive cells (%)-S-Figure 1f
Ctrl	89.36	76.27	85.13	67.16	69.36	77.18	72.14	70.63
OA-6W	55.58	36.19	31.18	36.98	42.16	48.63	44.15	32.99
OA-10W	26.36	25.17	24.18	39.19	33.82	35.26	27.15	29.84
% of Merge fluorescence -S-Figure 1f
Ctrl	17.15	14.33	9.78	15.21	16.76	19.2	11.33	12.97
OA-6W	31.33	33.68	35.14	39.26	27.19	36.19	33.67	27.14
OA-10W	39.18	36.47	38.49	39.12	45.33	46.14	37.28	48.5

## Sheet: S-Figure 2
% of Merge fluorescence -S-Figure 2a
P2	13.39	7.39	15.29	11.98	14.56
P7	33.72	21.58	22.46	19.79	20.1

## Sheet: S-Figure 3
Transferrin uptake-S-Figure 3a
Ctrl	100	100.39	113.58	121.9	105.4
Myl3-KD	147.36	150.12	135.96	166.7	135.85
Myl3-OE	51.1	46.12	33.69	69.15	55.1
% of Merge fluorescence -S-Figure 3c
Ctrl	21.49	25.58	19.76	24.1	27.77
Myl3-KD	43.26	44.57	39.25	38.1	40.9
Myl3-OE	11.6	13.7	5.58	6.95	17.2
% of SA-β-Gal positive-S-Figure 3d
	Ctrl					Myl3-KD					Myl3-OE
Vehicle	4.75	4.27	2.84	1.98	1.76	25.88	24.48	18.13	31.93	24.55	1.03	3.81	2.74	4.31	5.87
H2O2	42.26	32.67	42.2	45.52	38.68	51.24	63.13	56.93	49.63	56.07	13.17	17.04	20.48	21.36	10.68

## Sheet: S-Figure 4
Growth Plate Zone length-S-Figure 4f
	Ctrl							KO
Total	531.93	652.11	611.49	644.24	550.84	701.77	804.4	614.76	560.06	639.62	505.73	622.06	769.53
Prolif	265.7	372.04	321.16	407.41	377.36	240.86	359.51	378.11	381.32	216.83	310.38	391.45	457.37
Pre	53.83	46.56	72.12	76.57	89.87	55.36	53.86	41.32	55.71	69.28	64.42	75.26	72.85
Hyper	210.41	296.88	190.7	197.15	228.65	181.42	244.18	197.11	194.53	226	268.53	236.35	208.37
Body weight(g)-S-Figure 4h
	WT									KO
1W	4.6	4.3	4.7	4.4	5.1					4.7	4.4	4.4	3.9	4.9	4.1	4.2
2W	9.6	7.3	7.4	6.6	8.1					8.3	6.6	7.2	7.6	7.6	6.6	6.9	6.3
3W	11.6	9.6	8.4	10.2	9.7	8.8	10.9			9.5	8.7	7.7	9.3	9.5	7.9	9.2
4W	13.3	12.9	11.6	12.4	10.7	13.3	13.5	12.9		10.8	10.7	11.3	11.9	12.5	11.5	11.4	12.1
5W	17.6	13.4	15.8	17.3	11.9	15.6				12.6	13.8	10.9	12.9	15.7	12.7	10.3	12.1	11.6
6W	19.9	18.4	19.3	18.1	16.7	16.3	17.2	19.6	16.8	18.6	15.5	16.9	12.4	17	15.2	15.8
7W	20.6	20.7	19.6	21.8	20.6	17.1	16.2			20.2	18.9	20.9	15.9	16.9	17.3	17.7
8W	20.3	21.3	21.5	21.1	18.7	19.4	20.9	21.3		21.5	22	23.1	19.6	19	20.3	21

[truncated: 9 more sheets: S-Figure 5, S-Figure 6, S-Figure 7, S-Figure 8, S-Figure 9, S-Figure 10, S-Figure 11, S-Figure 12, S-Figure 13]
